# Supplementary material for: FLII Modulates the Myogenic Differentiation of Progenitor Cells via Actin Remodeling-Mediated YAP1 Regulation
Source: Int J Mol Sci. 2023 Sep 20;24(18):14335. doi: 10.3390/ijms241814335 (PMC10531566; doi:10.3390/ijms241814335)
Supplement: Supplementary file 1 [file ijms-24-14335-s001.zip]

Archive with 2 entries (2 files):
- ijms-2534632-supplementary/ijms-2534632-supplementary figure.pdf
- ijms-2534632-supplementary/ijms-2534632-supplementary tables.pdf
